# Supplementary material for: A Conserved Cysteine Residue in Coxsackievirus B3 Protein 3A with Implication for Elevated Virulence
Source: Viruses. 2022 Apr 7;14(4):769. doi: 10.3390/v14040769 (PMC9029043; doi:10.3390/v14040769)
Supplement: Supplementary file 1 [file viruses-14-00769-s001.zip]

Archive with 1 entries (1 files):
- viruses-1659845-supplementary.pdf
